# Supplementary material for: The Antiviral Factor SERINC5 Impairs the Expression of Non-Self-DNA
Source: Viruses. 2023 Sep 20;15(9):1961. doi: 10.3390/v15091961 (PMC10537789; doi:10.3390/v15091961)
Supplement: Supplementary file 1 [file viruses-15-01961-s001.zip]

Archive with 1 entries (1 files):
- viruses-2581310-supplementary.pdf
